# Supplementary material for: Proteomic Characterisation of Heart Failure Reveals a Unique Molecular Phenotype for Hypertrophic Cardiomyopathy
Source: Biomedicines. 2024 Aug 1;12(8):1712. doi: 10.3390/biomedicines12081712 (PMC11351942; doi:10.3390/biomedicines12081712)
Supplement: Supplementary file 1 [file biomedicines-12-01712-s001.zip]

Archive with 4 entries (4 files):
- Table S1_Nf v oHCM.csv
- Table S2_oHCM v DCM or ISCM.csv
- Table S3_top up and down oHCM proteins.pdf
- Table S4. MS experimental run order.xlsx
