# Supplementary material for: Proteomic Characterisation of Heart Failure Reveals a Unique Molecular Phenotype for Hypertrophic Cardiomyopathy
Source: Biomedicines. 2024 Aug 1;12(8):1712. doi: 10.3390/biomedicines12081712 (PMC11351942; doi:10.3390/biomedicines12081712)
Supplement: Supplementary file 1 [file biomedicines-12-01712-s001.zip › Table S1_Nf v oHCM.csv]

Protein Acc. No.	Gene Name	p	p.adj	p.adj.signif	ratio	log2ratio
O14531	DPYSL4	0.000249	0.048476919	*	1.701082069	0.766452746
O14562	UBFD1	0.000125	0.045474545	*	0.713446266	-0.48712332
O15018	PDZD2	0.000194	0.046959429	*	1.258628653	0.331852691
O94760	DDAH1	3.76E-05	0.0271548	*	2.166756786	1.115537223
O95302	FKBP9	1.83E-06	0.00653859	**	1.412107275	0.497849691
O95425	SVIL	0.000265	0.048739385	*	1.329205173	0.410563813
O95760	IL33	0.000137	0.045474545	*	1.465956467	0.551842262
P04075	ALDOA	0.000136	0.045474545	*	0.84939368	-0.235494721
P06727	APOA4	5.58E-07	0.003987468	**	2.460839322	1.299150462
P07204	THBD	3.51E-06	0.00836082	**	0.61034627	-0.71230013
P08709	F7	0.000223	0.046959429	*	1.542847941	0.625595881
P08910	ABHD2	2.85E-05	0.0271548	*	0.4026501	-1.312401402
P0CAP1	MYZAP	0.000207	0.046959429	*	1.428021395	0.514017594
P13929	ENO3	0.000152	0.046846	*	0.747820291	-0.419236478
P19387	POLR2C	0.000138	0.045474545	*	1.259472408	0.332819517
P21980	TGM2	1.45E-05	0.0207234	*	1.443846628	0.529917501
P35625	TIMP3	0.000174	0.046846	*	0.559919165	-0.836709534
P46776	RPL27A	0.000195	0.046959429	*	1.474672074	0.560394175
P46779	RPL28	0.000199	0.046959429	*	1.389091781	0.474141925
Q13177	PAK2	0.000167	0.046846	*	0.81862662	-0.288722514
Q15714	TSC22D1	0.00014	0.045474545	*	0.685667027	-0.544419949
Q16222	UAP1	0.000227	0.046959429	*	0.596045421	-0.74650582
Q6YHK3	CD109	5.36E-05	0.0303705	*	0.711300646	-0.491468622
Q6ZMP0	THSD4	0.000177	0.046846	*	1.459935012	0.54590415
Q86XP3	DDX42	5.63E-05	0.0303705	*	1.19680449	0.259187493
Q8NE79	BVES	3.07E-05	0.0271548	*	0.808560818	-0.306571801
Q8WX93	PALLD	0.000251	0.048476919	*	0.797849679	-0.325811137
Q96BW1	UPRT	2.18E-05	0.0259638	*	0.802063142	-0.318212278
Q9NQZ5	STARD7	5.84E-05	0.0303705	*	0.797790997	-0.325917251
Q9NX62	BPNT2	8.12E-05	0.03868368	*	1.16464074	0.219884991
Q9Y3S1	WNK2	5.95E-05	0.0303705	*	1.292831671	0.370534446
Q9Y6Y0	IVNS1ABP	0.000104	0.045474545	*	1.779998706	0.831876192
