# Supplementary material for: Proteomic Characterisation of Heart Failure Reveals a Unique Molecular Phenotype for Hypertrophic Cardiomyopathy
Source: Biomedicines. 2024 Aug 1;12(8):1712. doi: 10.3390/biomedicines12081712 (PMC11351942; doi:10.3390/biomedicines12081712)
Supplement: Supplementary file 1 [file biomedicines-12-01712-s001.zip › Table S2_oHCM v DCM or ISCM.csv]

Name	Gene	%CV	p adj DCMvHOCM	log2ratio DCM/HOCM	p adj ISCMvHOCM	log2ratio ISCM/HOCM	Chen et al (HOCMvDCM) p.adj	FC HCM v DCM Chen et al	Chen et al (HOCM v ISCM) p.adj	FC HCM v ICM Chen et al
A0A024R1R8	TMA7B;TMA7	31.8	0.010	-0.173	0.042	-0.590
A0A096LP01	SMIM26	23.9	0.001	-0.448	0.019	-0.534
A1L4K1	FSD2	3.2	0.001	0.230	0.027	-0.235
A2A2Y4	FRMD3	12.4	0.000	-0.250	0.000	-0.767
A6NK59	ASB14	23.0	0.022	0.406	0.008	-0.626
A6NKB5	PCNX2	4.9	0.032	-0.512	0.014	0.377
A8MTT3	CEBPZOS	12.7	0.021	-0.337	0.002	-0.655
B2RNN3	C1QTNF9B	28.6	0.022	-0.286	0.038	-0.700
O00391	QSOX1	6.6	0.031	-0.474	0.050	0.866
O00622	CCN1	11.3	0.035	0.802	0.006	-0.999
O14531	DPYSL4	4.0	0.002	0.766	0.000	-1.020		-0.006014429		0.010176672
O14548	COX7A2L	5.6	0.001	0.091	0.004	-0.476
O14732	IMPA2	13.9	0.009	-0.655	0.005	-0.757
O14775	GNB5	8.2	0.031	0.144	0.000	-0.428
O14958	CASQ2	4.9	0.007	0.079	0.001	-0.372		0.004924945	0.015	0.006774353
O43464	HTRA2	3.4	0.027	-0.020	0.002	-0.399
O43741	PRKAB2	3.4	0.030	0.344	0.004	-0.514
O43823	AKAP8	18.4	0.005	0.013	0.039	-0.379
O60229	KALRN	3.4	0.023	0.395	0.011	-0.320
O60244	MED14	33.6	0.030	-0.164	0.010	-0.366
O60245	PCDH7	9.6	0.001	-0.391	0.032	0.440
O75323	NIPSNAP2	4.7	0.004	-0.029	0.007	-0.304		0.002403896	0.007	-0.014734061
O75525	KHDRBS3	19.2	0.000	0.453	0.018	-0.460
O75600	GCAT	12.9	0.035	-0.222	0.006	-1.249
O75882	ATRN	7.4	0.016	-0.009	0.015	0.433
O94760	DDAH1	5.7	0.008	1.116	0.005	-0.638
O94827	PLEKHG5	15.1	0.023	0.513	0.004	-0.649
O95278	EPM2A	3.1	0.034	0.215	0.008	-0.451		0.00376363		-0.005529886
O95340	PAPSS2	8.2	0.007	-0.346	0.011	0.400
O95379	TNFAIP8	17.8	0.021	-0.497	0.003	0.486
O95425	SVIL	3.3	0.004	0.411	0.041	-0.185	0.046	0.006282112		0.01119435
O95631	NTN1	6.7	0.001	0.839	0.000	-1.073
P00367	GLUD1	4.9	0.008	0.109	0.005	-0.274
P00450	CP	6.1	0.005	0.259	0.020	0.854
P00740	F9	2.1	0.017	0.290	0.025	-0.559
P00746	CFD	9.9	0.034	0.358	0.008	1.255
P01009	SERPINA1	2.9	0.004	-0.426	0.005	0.932
P01011	SERPINA3	4.5	0.019	-1.031	0.046	0.877
P01023	A2M	2.5	0.000	-0.225	0.005	0.997		0.00184304		0.007231799
P01024	C3	2.8	0.038	0.287	0.036	0.615
P02671	FGA	2.5	0.000	-0.591	0.000	1.197		-0.006885382	0.004	0.000576843
P02675	FGB	3.1	0.000	-0.503	0.000	1.228
P02679	FGG	1.8	0.000	-0.471	0.000	1.224		0.015283594	0.001	-0.028378124
P02745	C1QA	6.1	0.044	-0.243	0.010	0.766
P02747	C1QC	6.0	0.026	-0.260	0.008	0.928
P02748	C9	5.0	0.009	-0.129	0.008	0.998
P02763	ORM1	8.5	0.029	-0.283	0.002	1.159
P04003	C4BPA	4.5	0.031	0.000	0.005	0.991
P05155	SERPING1	5.1	0.007	-0.295	0.008	0.791
P05198	EIF2S1	5.5	0.020	-0.043	0.046	-0.131
P05362	ICAM1	5.5	0.029	-0.466	0.009	0.498
P06681	C2	3.1	0.023	0.444	0.007	0.838
P07355	ANXA2	4.4	0.048	-0.174	0.000	0.516
P07858	CTSB	3.6	0.016	-0.432	0.018	0.420
P07902	GALT	7.7	0.019	-0.285	0.008	-0.302
P08174	CD55	10.9	0.014	-0.352	0.018	0.428
P08559	PDHA1	2.4	0.033	0.047	0.017	-0.280
P08709	F7	10.1	0.017	0.626	0.022	-0.529
P08910	ABHD2	4.7	0.002	-1.312	0.018	0.541
P09874	PARP1	3.6	0.050	0.090	0.014	-0.260
P0C862	C1QTNF9	15.4	0.005	-0.285	0.028	-0.623
P10643	C7	6.1	0.004	-0.374	0.007	1.184		0.007344291		0.029215383
P11177	PDHB	5.6	0.017	0.098	0.005	-0.316		0.003415692		0.055877796
P11362	FGFR1	10.5	0.023	0.071	0.004	-0.251
P11766	ADH5	2.6	0.022	-0.133	0.001	-0.344
P11802	CDK4	7.0	0.016	0.152	0.005	-0.194
P12110	COL6A2	2.6	0.046	-0.118	0.001	1.045		-0.000244597		0.00542284
P13489	RNH1	1.8	0.001	-0.240	0.027	0.238	0.034	0.008233291		-0.051201636
P13671	C6	4.7	0.035	0.271	0.006	0.667		-0.000401227		0.004350459
P15692	VEGFA	23.5	0.026	0.312	0.015	-0.596
P17066	HSPA6	50.0	0.005	-0.122	0.026	-0.537
P24298	GPT	4.2	0.025	-0.437	0.014	-0.468		-0.00818042		-0.027667479
P28827	PTPRM	4.4	0.046	0.123	0.010	-0.254
P29803	PDHA2	6.0	0.000	0.326	0.034	-0.357
P30613	PKLR	18.5	0.044	-0.061	0.007	-0.306
P30837	ALDH1B1	2.6	0.046	0.603	0.019	-0.784		-0.002021605		-0.004245664
P31939	ATIC	6.4	0.031	-0.005	0.022	-0.298
P32418	SLC8A1	3.6	0.046	-0.146	0.033	0.260		-0.000973036	0.005	0.076446346
P41732	TSPAN7	31.8	0.023	-0.251	0.012	0.590
P46778	RPL21	5.6	0.003	0.322	0.003	-0.291
P49758	RGS6	5.3	0.003	0.211	0.002	-0.373
P49796	RGS3	7.2	0.048	0.282	0.002	-0.293
P51570	GALK1	5.9	0.037	-0.230	0.040	-0.249
P51668	UBE2D1	21.3	0.004	-0.183	0.036	-0.393
P51689	ARSD	14.4	0.035	0.043	0.049	-0.308
P53634	CTSC	6.7	0.031	-0.499	0.002	0.829
P61812	TGFB2	25.9	0.005	0.092	0.000	-1.577
P61925	PKIA	6.8	0.013	-0.706	0.005	0.733
P62760	VSNL1	4.0	0.023	-0.326	0.020	0.541
P83876	TXNL4A	12.0	0.009	0.079	0.018	-0.281
Q01449	MYL7	7.4	0.013	0.445	0.013	-0.785		0.010319831		0.040400201
Q03426	MVK	11.6	0.002	0.020	0.005	-0.340
Q05084	ICA1	3.9	0.043	-0.002	0.033	-0.189
Q06710	PAX8	13.3	0.050	-0.409	0.022	-0.409
Q06787	FMR1	5.2	0.027	0.206	0.023	-0.191
Q08623	PUDP	7.3	0.027	-0.197	0.001	-0.354		-0.022764723		0.006157714
Q09013	DMPK	6.1	0.042	-0.023	0.049	0.223
Q0VAK6	LMOD3	2.4	0.016	0.071	0.017	-0.316
Q12959	DLG1	2.9	0.012	0.284	0.011	-0.292
Q13451	FKBP5	10.6	0.014	-1.012	0.002	0.412
Q14123	PDE1C	3.7	0.043	0.272	0.025	-0.326
Q14126	DSG2	2.4	0.024	-0.166	0.045	0.259		-0.028970391		-0.003280949
Q14160	SCRIB	2.8	0.005	0.107	0.034	-0.151
Q14432	PDE3A	8.9	0.023	-0.321	0.038	0.469		0.012000464		-0.033494713
Q14624	ITIH4	1.4	0.012	0.295	0.021	0.641
Q14978	NOLC1	22.4	0.020	-0.030	0.014	0.627
Q14BN4	SLMAP	1.8	0.027	0.250	0.026	-0.218
Q15149	PLEC	1.0	0.012	0.083	0.033	-0.219		0.003423752		0.007522606
Q15417	CNN3	5.7	0.026	-0.068	0.007	0.369		0.015729385		-0.002214104
Q16082	HSPB2	5.0	0.007	0.513	0.039	-0.468
Q18PE1	DOK7	7.6	0.000	0.114	0.003	-0.409
Q2M1Z3	ARHGAP31	6.5	0.015	-0.347	0.017	0.191
Q32MK0	MYLK3	4.5	0.002	-0.288	0.032	0.349		0.010731758		-0.012875
Q58FF7	HSP90AB3P	7.9	0.001	-0.660	0.026	-0.359
Q5JR59	MTUS2	5.0	0.007	-0.043	0.007	-0.396
Q5SVS4	SLC25A30	13.0	0.026	0.075	0.006	-0.522
Q5T653	MRPL2	8.1	0.002	0.537	0.002	-0.395
Q5T655	CFAP58	16.5	0.026	0.148	0.003	-0.779
Q5U5X0	LYRM7	6.4	0.006	-0.111	0.009	-0.467		0.002916771	0.013	0.012084087
Q5VST9	OBSCN	2.6	0.048	0.159	0.021	-0.230
Q63ZY3	KANK2	3.5	0.007	0.338	0.005	-0.278		0.008326467		-0.052622484
Q69YU5	UQCC6	11.7	0.003	-0.346	0.015	-0.467
Q6BDS2	BLTP3A	10.7	0.020	-0.069	0.035	-0.135
Q6DKK2	TTC19	13.2	0.018	-0.119	0.000	-0.521
Q6H8Q1	ABLIM2	2.8	0.002	0.245	0.002	-0.382
Q6P4Q7	CNNM4	20.2	0.002	-0.345	0.036	-0.327
Q6P6B1	ERICH5	18.7	0.002	-0.095	0.000	-0.894
Q6YHK3	CD109	3.4	0.029	-0.491	0.039	0.419		0.005301131		0.001721487
Q7L3B6	CDC37L1	6.8	0.010	-0.427	0.010	0.253
Q7L8W6	DPH6	10.3	0.003	0.164	0.003	-0.366
Q86U44	METTL3	13.3	0.016	-0.004	0.040	-0.204
Q86VB7	CD163	4.2	0.037	-1.658	0.003	0.775
Q86YB7	ECHDC2	6.1	0.037	-0.310	0.010	-0.415		0.009029263		0.009276544
Q8IW45	NAXD	2.5	0.049	-0.122	0.001	-0.267		0.018348977	0.023	0.004958785
Q8N0X7	SPART	11.8	0.027	-0.230	0.021	0.347
Q8N3E9	PLCD3	7.4	0.001	-0.001	0.003	-0.332
Q8N3Y1	FBXW8	25.7	0.034	-0.488	0.021	-0.708
Q8N465	D2HGDH	5.4	0.043	-0.105	0.010	-0.498		0.008521545		-0.012913855
Q8N4X5	AFAP1L2	22.6	0.026	-0.095	0.049	-0.329
Q8NDH3	NPEPL1	2.9	0.006	0.084	0.001	-0.252
Q8NDN9	RCBTB1	19.2	0.039	0.002	0.000	-0.414
Q8NEF9	SRFBP1	42.9	0.027	-0.020	0.045	-0.311
Q8NEM8	AGBL3	24.0	0.001	0.007	0.002	-0.677
Q8NF99	ZNF397	20.7	0.041	0.256	0.013	-0.444
Q8TD30	GPT2	5.5	0.008	-0.444	0.022	-0.421
Q8TEB1	DCAF11	9.8	0.007	-0.136	0.004	-0.230
Q8WU79	SMAP2	5.0	0.040	-0.361	0.023	0.327
Q8WVI0	UQCC5	8.8	0.041	-0.606	0.000	-0.697
Q92733	PRCC	10.8	0.003	0.036	0.042	-0.278
Q92859	NEO1	36.4	0.041	-0.286	0.008	0.538
Q96AX9	MIB2	4.4	0.041	0.185	0.010	-0.261
Q96BW1	UPRT	5.4	0.012	-0.318	0.028	0.280
Q96DD0	LRRC39	9.0	0.006	0.128	0.001	-0.482
Q96DT5	DNAH11	8.6	0.037	-0.104	0.021	-0.386
Q96H79	ZC3HAV1L	22.7	0.026	0.257	0.002	-0.506
Q96KP6	TNIP3	7.6	0.020	-0.009	0.038	-0.259
Q96RS0	TGS1	11.6	0.014	0.452	0.008	-0.390
Q96RU2	USP28	3.3	0.048	0.196	0.001	-0.346
Q99541	PLIN2	5.1	0.032	0.035	0.009	-0.993
Q99985	SEMA3C	5.2	0.003	0.557	0.004	-0.800
Q9BPZ7	MAPKAP1	15.6	0.002	0.213	0.000	-0.372
Q9BQ24	ZFYVE21	10.3	0.008	0.086	0.026	-0.167
Q9BQ69	MACROD1	8.2	0.001	-0.042	0.000	-0.479		-0.000278058	0.012	-0.010736535
Q9BQC6	MRPL57	36.8	0.006	0.391	0.013	-0.483
Q9BT17	MTG1	9.0	0.043	0.085	0.026	-0.292
Q9BUP0	EFHD1	3.3	0.007	0.657	0.001	-0.794
Q9BV35	SLC25A23	32.0	0.012	0.164	0.000	-0.675
Q9BV38	WDR18	14.2	0.025	0.204	0.011	-0.259
Q9BWF3	RBM4	13.8	0.018	-0.497	0.009	-0.611
Q9BXM9	FSD1L	10.7	0.033	-0.052	0.004	-0.643
Q9BZ72	PITPNM2	10.5	0.016	-0.112	0.004	-0.461
Q9H078	CLPB	5.5	0.007	-0.005	0.001	-0.417
Q9H0K1	SIK2	34.6	0.000	0.009	0.010	-0.606
Q9H2X6	HIPK2	21.7	0.001	-0.009	0.000	-0.648
Q9H4A3	WNK1	3.1	0.011	-0.234	0.002	0.302
Q9H6F2	TMEM38A	21.9	0.004	-0.094	0.000	-0.557
Q9H6K1	ILRUN	17.7	0.013	-0.368	0.015	-0.432
Q9H6R3	ACSS3	4.9	0.017	-0.450	0.002	-0.348
Q9H8M1	COQ10B	10.5	0.019	0.096	0.001	-0.610
Q9HCH3	CPNE5	5.2	0.001	-0.659	0.045	0.910
Q9NQE9	HINT3	13.9	0.006	-0.015	0.008	-0.317		0.001885551		0.007478217
Q9NRD5	PICK1	8.4	0.045	-0.062	0.003	-0.251
Q9NRG0	CHRAC1	23.4	0.000	-0.075	0.030	-0.509
Q9NRW3	APOBEC3C	12.0	0.003	0.001	0.018	-0.358
Q9NSI6	BRWD1	21.4	0.015	0.145	0.005	-0.616
Q9NX46	ADPRS	8.4	0.037	0.044	0.015	-0.277		-0.002403742		0.009540886
Q9NXJ5	PGPEP1	14.4	0.011	-0.263	0.003	-0.465
Q9P0M6	MACROH2A2	7.7	0.004	0.320	0.003	-0.296
Q9P0V9	SEPTIN10	3.5	0.000	0.162	0.001	-0.229
Q9P2N2	ARHGAP28	10.4	0.001	-0.136	0.008	-0.427
Q9UBB5	MBD2	18.4	0.013	0.070	0.002	-0.408
Q9UFB7	ZBTB47	23.9	0.000	0.608	0.000	-0.652
Q9UHI8	ADAMTS1	8.9	0.003	0.807	0.000	-1.040
Q9UIC8	LCMT1	9.5	0.010	-0.060	0.015	-0.209		-0.005483707		-0.014030738
Q9UIW2	PLXNA1	6.1	0.041	0.110	0.005	-0.289
Q9UJ68	MSRA	5.6	0.047	-0.002	0.035	-0.184		-0.046602313		0.003030145
Q9ULP0	NDRG4	4.3	0.042	-0.261	0.009	-0.308
Q9UN36	NDRG2	5.5	0.003	0.087	0.000	-0.567		-0.006711545		0.026574255
Q9UPN4	CEP131	40.7	0.037	-0.492	0.005	-1.421
Q9UPT6	MAPK8IP3	4.3	0.000	-0.196	0.001	0.204
Q9Y259	CHKB	3.0	0.004	-0.053	0.001	-0.508
Q9Y2E4	DIP2C	6.0	0.019	0.018	0.000	-0.400
Q9Y2L9	LRCH1	9.9	0.003	0.063	0.009	-0.472
Q9Y3Y2	CHTOP	13.5	0.007	0.230	0.016	-0.364
Q9Y5J9	TIMM8B	11.7	0.048	0.168	0.001	-0.546
Q9Y680	FKBP7	8.8	0.049	-0.094	0.004	0.329
Q9Y6Y0	IVNS1ABP	2.0	0.000	0.832	0.006	-0.444
