# Supplementary material for: Proteomic Characterisation of Heart Failure Reveals a Unique Molecular Phenotype for Hypertrophic Cardiomyopathy
Source: Biomedicines. 2024 Aug 1;12(8):1712. doi: 10.3390/biomedicines12081712 (PMC11351942; doi:10.3390/biomedicines12081712)
Supplement: Supplementary file 1 [file biomedicines-12-01712-s001.zip › Table S4. MS experimental run order.xlsx]

## Sheet: Sheet1
Sample Name	Group
SP	Sample Pool
HOCM614	Obstructive hypertrophic cardiomyopathy
HCM607	Obstructive hypertrophic cardiomyopathy
X2046	Ischemic cardiomyopathy
HOCM320	Obstructive hypertrophic cardiomyopathy
X1995	Ischemic cardiomyopathy
D50	Non-Failure
X2087	Ischemic cardiomyopathy
D78	Non-Failure
SP	Sample Pool
X2020	Ischemic cardiomyopathy
X2081	Dilated cardiomyopathy
HOCM227	Obstructive hypertrophic cardiomyopathy
D141	Left ventricular hypertrophy
D167	Left ventricular hypertrophy
X2144	Dilated cardiomyopathy
X1999	Ischemic cardiomyopathy
D111	Left ventricular hypertrophy
SP	Sample Pool
HOCM681	Obstructive hypertrophic cardiomyopathy
X2109	Dilated cardiomyopathy
D73	Non-Failure
D149	Left ventricular hypertrophy
HOCM742	Obstructive hypertrophic cardiomyopathy
X2134	Dilated cardiomyopathy
X2095	Dilated cardiomyopathy
D166	Non-Failure
SP	Sample Pool
X2008	Ischemic cardiomyopathy
X2963	Dilated cardiomyopathy
D163	Left ventricular hypertrophy
HOCM725	Obstructive hypertrophic cardiomyopathy
D120	Left ventricular hypertrophy
X2011	Ischemic cardiomyopathy
HOCM534	Obstructive hypertrophic cardiomyopathy
HOCM670	Obstructive hypertrophic cardiomyopathy
SP	Sample Pool
HOCM551	Obstructive hypertrophic cardiomyopathy
HOCM657	Obstructive hypertrophic cardiomyopathy
D76	Left ventricular hypertrophy
D157	Left ventricular hypertrophy
D44	Non-Failure
D58	Non-Failure
D117	Non-Failure
X1980	Ischemic cardiomyopathy
SP	Sample Pool
X2085	Dilated cardiomyopathy
X2065	Dilated cardiomyopathy
D96	Left ventricular hypertrophy
HOCM546	Obstructive hypertrophic cardiomyopathy
D155	Non-Failure
D80	Non-Failure
X2105	Dilated cardiomyopathy
X2043	Ischemic cardiomyopathy
SP	Sample Pool
